# Supplementary material for: Exploring Genomic Variations and Phenotypic Traits of Chrysodeixis includens Nucleopolyhedrovirus Isolates to Improve Soybean Pest Control
Source: Viruses. 2025 Nov 14;17(11):1503. doi: 10.3390/v17111503 (PMC12656735; doi:10.3390/v17111503)
Supplement: Supplementary file 1 [file viruses-17-01503-s001.zip]

Archive with 3 entries (3 files):
- Table S1.pdf
- Table S2.pdf
- Table S3 (SNPs).pdf
